# Supplementary material for: Comparison Study between Conventional Sequence and Slice-Encoding Metal Artifact Correction (SEMAC) in the Diagnosis of Postoperative Complications in Patients Receiving Lumbar Inter-Body Fusion and Pedicle Screw Fixation Surgery
Source: PLoS One. 2016 Oct 6;11(10):e0163745. doi: 10.1371/journal.pone.0163745 (PMC5053478; doi:10.1371/journal.pone.0163745)
Supplement: S1 File — This is raw data of this study. (XLSX) [file pone.0163745.s001.xlsx]

## Sheet: NF
	level	NF score (observer 1)				NF score (observer 2)
		conv		SEMAC		conv		SEMAC
		Rt.	Lt.	Rt.	Lt.	Rt.	Lt.	Rt.	Lt.
id	level	nf_c1_o1	nf_c2_o1	nf_s1_o1	nf_s2_o1	nf_c1_o2	nf_c2_o2	nf_s1_o2	nf_s2_o2
	L4	1	1	2	2	1	0	1	1
	L5	2	0	2	0	1	1	2	1
	L5	2	2	2	2	2	2	2	2
	L2	2	3	3	3	2	3	3	3
	L3	1	1	3	1	1	1	2	2
	L5	1	1	2	2	1	1	1	1
	L4	3	2	3	3	3	3	3	3
	L5	1	1	2	2	1	2	2	3
	L4	1	1	3	3	1	2	2	3
	L5	1	0	2	2	1	2	2	2
	L4	1	3	2	3	1	2	2	3
	L5	0	2	2	2	1	1	1	1
	L3	2	0	2	3	2	1	2	3
	L4	0	0	3	3	0	0	3	2
	L5	2	2	3	3	2	2	3	3
	L3	3	2	3	1	3	3	3	2
	L4	2	1	2	1	2	2	2	2
	L4	1	2	2	2	1	2	2	2
	L5	1	2	3	2	1	3	2	3
	L4	2	1	3	2	1	0	2	1
	L5	2	2	2	3	2	2	2	3
	L3	3	1	3	3	3	1	3	3
	L4	1	n/a	3	n/a	3	n/a	3	n/a
	L5	3	2	3	3	3	2	3	3
	L4	2	2	3	3	2	2	3	3
	L5	1	2	2	2	2	2	2	2
	L4	2	2	3	3	3	3	3	3
	L5	2	3	3	3	2	2	3	2
	L5	2	1	2	2	2	1	3	2
	L3	2	3	3	3	2	3	3	3
	L4	2	2	3	3	2	2	3	3
	L5	1	3	2	2	1	3	2	3
	L4	2	3	3	3	3	3	3	3
	L5	1	2	2	2	2	2	3	3
	L2	2	1	3	2	2	2	3	3
	L3	1	1	1	2	1	1	1	2
	L4	1	1	2	2	1	2	3	2
	L3	2	2	3	3	3	3	3	3
	L4	1	2	3	2	1	2	3	3
	L5	1	2	2	3	2	2	2	3
	L5	2	2	2	2	1	2	2	2
	L3	3	3	3	3	2	3	3	3
	L4	1	3	2	3	1	3	2	3
	L5	3	3	3	2	2	2	3	2
	L4	1	2	2	3	1	2	2	3
	L5	2	2	3	3	2	2	3	2
	L3	1	2	3	3	1	3	3	3
	L4	1	2	2	3	1	3	1	3
	L3	2	3	3	3	3	3	3	3
	L4	0	1	2	2	0	1	1	2
	L5	2	2	2	2	1	2	2	2
	L3	2	3	3	3	2	3	3	3
	L4	2	2	3	3	2	2	3	2
	L5	2	3	3	3	3	3	3	3
	L4	2	2	2	2	2	2	2	3
	L5	1	1	1	3	2	1	3	2
	L4	2	2	3	2	2	1	3	2
	L5	1	0	2	3	1	1	2	2
	L4	2	2	3	3	2	2	3	3
	L5	2	1	3	2	2	2	3	2
	L3	2	1	3	2	3	3	3	3
	L4	2	1	2	3	2	3	3	3
	L5	2	2	2	2	2	2	2	3
	L4	2	1	3	3	2	1	2	1
	L5	3	3	3	3	2	2	2	2
	L2	2	2	3	2	2	2	3	3
	L4	1	2	2	2	1	1	1	2
	L4	2	2	3	3	2	2	3	2
	L5	2	1	2	3	2	1	3	2
	L2	3	3	3	3	2	3	3	3
	L3	1	3	1	3	2	3	2	3
	L4	1	3	2	3	1	3	2	3
	L5	1	2	2	2	1	1	1	1
	L4	2	0	2	2	2	1	2	2
	L5	2	1	2	2	1	1	1	2
	L4	1	1	3	2	2	3	3	3
	L5	0	2	2	3	1	1	2	2
	L1	2	1	3	3	2	2	2	3
	L2	3	1	3	3	3	2	3	3
	L4	2	3	3	3	3	2	3	3
	L5	1	2	2	2	1	1	3	3
	L4	2	2	2	3	2	2	2	3
	L5	1	1	2	2	1	1	2	2
	L4	2	1	2	2	3	1	3	3
	L5	1	2	3	3	1	2	3	3
	L4	2	0	3	2	2	0	3	2
	L5	2	0	3	2	2	1	2	2
	L3	2	2	3	3	3	3	3	3
	L4	1	1	2	1	2	2	3	2
	L5	2	1	2	3	2	2	2	2
	L4	1	2	2	2	1	3	2	3
	L5	1	2	2	2	1	2	1	3
	L4	1	2	1	2	2	2	2	3
	L5	1	2	2	3	1	2	1	2
	L1	3	3	3	3	3	3	3	3
	L2	3	3	3	3	3	3	3	3
	L4	2	2	3	3	2	1	3	1
	L5	2	1	2	1	1	1	2	1
	L3	1	2	3	3	2	2	3	3
	L4	2	2	2	2	1	1	2	3
	L5	2	3	3	3	1	2	2	3
	L3	2	3	3	3	2	3	3	3
	L4	2	3	3	3	2	3	3	3
	L5	1	2	2	3	2	2	3	3
	L4	1	1	2	2	1	2	2	2
	L5	1	2	2	2	1	2	2	2
	L4	1	3	2	3	2	2	2	3
	L5	2	2	2	2	2	2	2	3
	L4	2	2	2	3	3	3	3	3
	L5	2	2	2	2	2	2	2	2
	L1	1	1	1	3	1	1	1	3
	L2	2	3	2	3	2	3	2	3
	L4	1	3	3	3	2	3	2	3
	L5	2	3	2	3	1	3	1	3
	L4	1	2	3	3	1	2	2	3
	L5	2	2	2	3	2	3	2	3
	L3	3	3	3	3	2	3	3	3
	L4	2	3	2	3	2	3	3	3
	L5	1	2	2	2	1	2	2	2
	L3	2	3	3	3	2	3	3	3
	L4	1	1	1	2	1	2	2	2
	L2	3	3	3	3	3	2	3	3
	L3	2	2	3	2	2	2	3	3

## Sheet: cage
ID		bone-implant interface (cage) (observer 1)				bone-implant interface (cage) (observer 2)
		conv		SEMAC		conv		SEMAC
		lower	upper	lower	upper	lower	upper	lower	upper
id	level	cage_c1_o1	cage_c2_o1	cage_s1_o1	cage_s2_o1	cage_c1_o2	cage_c2_o2	cage_s1_o2	cage_s2_o2
	L4-5	2	2	2	2	1	1	1	1
	L5-S1	1	1	2	2	2	2	3	3
	L4-5	1	1	2	2	1	1	1	1
	L5-S1	1	1	2	2	1	1	2	1
	L3-4	1	1	2	2	2	2	2	2
	L4-5	2	1	2	2	1	1	2	1
	L4-5	1	1	3	2	1	1	2	2
	L5-S1	1	1	3	2	1	1	2	2
	L4-5	1	1	1	1	1	1	2	2
	L4-5	1	1	3	2	1	1	2	2
	L5-S1	3	2	3	3	1	1	2	2
	L3-4	3	2	3	2	1	2	2	2
	L4-5	2	2	3	3	2	2	2	2
	L4-5	1	1	2	3	1	1	2	2
	L3-4	3	2	3	2	3	3	3	3
	L4-5	1	1	2	2	2	1	2	2
	L5-S1	2	2	3	3	3	3	3	3
	L5-S1	1	1	3	2	1	1	2	2
	L3-4	1	1	3	3	1	1	2	2
	L4-5	1	1	3	3	1	1	2	2
	L4-5	1	1	2	2	1	1	1	1
	L3-4	1	1	2	2	1	1	1	1
	L4-5	1	1	2	2	1	1	1	1
	L4-5	1	1	1	2	1	1	1	1
	L5-S1	1	1	2	3	1	1	2	1
	L4-5	1	1	3	2	1	1	1	1
	L5-S1	1	1	3	2	1	1	2	2
	L4-5	1	1	2	2	1	1	1	1
	L5-S1	1	1	2	2	1	1	1	1
	L3-4	1	1	2	2	1	1	2	2
	L4-5	1	1	2	2	2	1	2	2
	L4-5	2	2	2	2	1	1	1	1
	L4-5	1	1	2	2	2	1	2	1
	L5-S1	2	1	2	2	1	1	2	2
	L2-3	1	1	2	2	1	1	1	1
	L3-4	1	1	3	3	1	1	2	2
	L4-5	1	1	2	2	2	1	2	2
	L4-5	1	1	2	2	2	2	2	3
	L4-5	1	1	2	2	2	2	2	2
	L4-5	1	1	2	2	2	1	2	2
	L5-S1	1	1	3	3	2	2	3	3
	L4-5	1	1	2	3	1	1	2	1
	L2-S1	1	1	3	2	2	1	2	2
	L4-5	1	1	2	2	1	1	1	2
	L5-S1	1	1	2	2	2	1	2	2
	L4-5	1	1	2	2	1	1	1	1
	L5-S1	1	1	2	2	2	1	2	2
	L3-4	1	1	2	2	1	1	1	1
	L4-5	1	1	2	2	1	1	1	1
	L4-5	2	1	3	3	1	1	2	2
	L3-4	1	1	3	2	1	1	2	2
	L4-5	1	1	3	2	2	1	2	2
	L3-4	2	2	3	2	1	1	2	2
	L5-S1	3	2	3	3	1	1	3	3
	L4-5	1	1	2	2	1	1	2	2
	L4-5	1	1	2	2	1	1	1	1
	L5-S1	2	3	3	3	3	3	3	3
	L4-5	3	3	3	3	3	3	3	3
	L4-5	1	1	2	1	1	1	1	1
	L5-S1	1	1	2	2	2	2	2	2
	L4-5	1	1	2	2	1	1	1	1
	L3-4	3	3	3	3	1	1	1	1
	L5-S1	2	2	2	2	2	2	2	2

## Sheet: AXL
ID		central canal (observer 1)								central canal (observer 2)								back muscle (observer 1)				back muscle (observer 2)				bone-implant interface (observer 1)				bone-implant interface (observer 1)				nerve root (observer 1)				nerve root (observer 2)
		conv				SEMAC				conv				SEMAC				conv		SEMAC		conv		SEMAC		conv		SEMAC		conv		SEMAC		conv		SEMAC		conv		SEMAC
		1	2	3	4	1	2	3	4	1	2	3	4	1	2	3	4	Rt.	Lt.	Rt.	Lt.	Rt.	Lt.	Rt.	Lt.	Rt.	Lt.	Rt.	Lt.	Rt.	Lt.	Rt.	Lt.	Rt.	Lt.	Rt.	Lt.	Rt.	Lt.	Rt.	Lt.
id	level	canal_c1_o1	canal_c2_o1	canal_c3_o1	canal_c4_o1	canal_s1_o1	canal_s2_o1	canal_s3_o1	canal_s4_o1	canal_c1_o2	canal_c2_o2	canal_c3_o2	canal_c4_o2	canal_s1_o2	canal_s2_o2	canal_s3_o2	canal_s4_o2	back_c1_o1	back_c2_o1	back_s1_o1	back_s2_o1	back_c1_o2	back_c2_o2	back_s1_o2	back_s2_o2	screw_c1_o1	screw_c2_o1	screw_s1_o1	screw_s2_o1	screw_c1_o2	screw_c2_o2	screw_s1_o2	screw_s2_o2	nerve_c1_o1	nerve_c2_o1	nerve_s1_o1	nerve_s2_o1	nerve_c1_o2	nerve_c2_o2	nerve_s1_o2	nerve_s2_o2
	L4	1	1	2	2	2	2	2	2	1	1	2	2	2	2	2	2	3	3	4	4	4	4	4	4	0	0	2	2	1	1	2	2	2	2	2	2	1	1	2	2
	L5	1	1	2	2	2	2	2	1	1	2	1	1	1	2	2	2	3	3	4	4	3	3	4	4	0	0	2	2	1	1	2	2	1	1	2	2	1	1	3	3
	L5	2	2	2	2	2	2	2	1	2	2	1	1	2	2	2	1	3	3	4	4	2	2	3	3	1	1	3	3	1	1	2	2	1	1	3	3	1	1	3	3
	L3	0	1	0	0	2	2	1	2	0	0	0	0	2	1	2	1	4	4	4	4	4	3	4	3	0	0	2	2	1	1	2	2	1	1	3	2	1	1	2	2
	L4	1	1	2	2	2	2	2	2	1	1	2	2	2	2	2	2	3	3	4	4	3	3	4	4	1	1	2	2	1	1	2	2	2	2	3	3	2	2	3	3
	L5	1	1	1	1	2	2	2	2	1	1	1	0	2	2	2	1	4	4	4	4	4	4	4	4	0	0	2	2	1	1	2	2	0	2	2	2	2	2	2	2
	L4	1	2	1	1	2	2	2	2	1	1	2	1	2	2	2	1	3	3	4	4	4	3	4	4	1	1	2	2	1	1	2	2	1	1	2	2	1	1	2	2
	L5	1	2	1	2	2	2	2	2	1	2	1	2	1	2	2	2	3	4	4	4	3	4	4	4	1	1	2	3	1	1	2	2	1	1	2	3	1	1	3	3
	L4	1	1	2	2	2	2	2	2	1	1	1	1	2	2	2	2	3	3	4	4	3	3	4	3	0	1	2	2	1	1	2	2	1	2	3	3	2	2	3	3
	L5	1	2	1	2	1	2	2	1	1	1	1	0	2	1	2	0	4	3	4	3	3	3	4	4	0	0	3	2	0	0	2	2	1	1	2	2	1	1	2	2
	L3	1	1	1	2	2	1	2	2	1	1	1	2	1	1	2	2	4	4	4	4	4	4	4	4	0	0	2	2	1	1	2	2	1	1	3	3	2	1	3	3
	L4	1	1	2	1	2	2	2	2	0	1	1	0	1	1	2	0	3	3	4	4	4	4	4	4	0	0	2	2	1	1	1	1	1	0	3	3	1	0	3	3
	L3	2	2	2	2	2	2	2	2	2	2	2	2	2	2	2	2	3	3	4	4	4	4	4	4	1	1	2	2	1	1	1	1	1	1	3	3	1	1	3	3
	L4	1	2	2	2	2	2	2	2	1	2	1	2	2	2	2	2	3	3	4	4	3	3	4	4	1	1	3	2	1	1	2	2	1	1	3	3	1	1	3	3
	L4	1	1	2	2	2	2	2	2	2	2	2	2	2	2	2	2	3	3	4	4	3	3	4	4	1	1	2	2	1	1	1	1	0	1	1	2	0	0	2	2
	L5	1	1	1	1	1	1	1	2	1	1	1	1	2	2	2	2	3	3	3	3	3	3	4	4	0	0	2	2	1	1	2	2	0	0	3	1	0	0	3	2
	L4	2	2	2	2	2	2	1	2	1	1	1	1	1	2	2	2	3	3	4	4	4	4	4	4	1	1	2	2	1	1	1	1	0	0	1	1	0	0	1	1
	L5	1	1	2	2	2	2	2	2	0	1	1	1	1	1	2	2	3	3	4	4	3	3	4	4	0	0	2	2	1	1	1	1	1	1	1	1	1	1	2	2
	L3	1	2	1	2	2	2	2	2	1	2	0	2	2	2	2	2	3	4	3	4	4	4	4	4	1	2	2	2	1	2	2	2	1	0	2	2	1	0	2	0
	L4	2	2	2	1	2	2	2	1	2	2	2	1	2	2	2	1	3	4	3	4	4	4	4	4	1	0	2	0	1	N/A	2	N/A	1	0	2	1	2	1	2	1
	L4	1	1	2	2	2	2	2	2	1	1	1	1	2	2	2	2	3	3	4	4	3	3	4	4	0	0	2	2	1	1	3	3	1	1	2	2	1	1	3	2
	L5	1	1	1	2	2	2	2	2	1	1	1	1	2	2	2	2	3	3	3	3	3	3	4	4	0	0	1	1	1	1	1	1	1	1	2	2	1	1	2	2
	L4	2	2	2	2	2	2	2	2	1	1	2	2	2	2	2	2	4	4	4	4	4	4	4	4	1	1	2	2	1	1	1	1	1	1	3	3	1	2	3	3
	L5	2	2	2	2	2	2	2	2	2	1	2	1	2	1	2	1	3	3	3	3	3	3	4	4	1	1	2	2	1	1	2	2	3	3	2	2	2	2	3	1
	L5	2	2	2	2	2	2	2	2	2	2	2	2	2	2	2	2	3	3	3	3	4	4	4	4	2	2	3	3	1	1	1	1	1	1	3	3	2	2	3	3
	S1	2	2	2	2	2	2	2	2	2	2	2	1	2	2	2	1	3	3	4	4	3	3	4	4	1	1	2	2	1	1	2	1	3	3	3	3	1	1	3	1
	L3	2	2	2	2	2	2	2	2	2	2	2	2	2	2	2	2	4	4	4	4	3	3	4	4	1	1	3	3	1	1	2	2	2	2	3	3	2	2	3	3
	L4	2	2	2	2	2	2	2	2	1	1	2	2	2	2	2	2	3	3	3	3	3	3	4	4	1	1	2	2	1	1	1	1	0	1	3	3	1	2	3	3
	L4	1	2	2	2	2	2	2	2	0	1	1	1	2	2	2	2	3	3	4	4	3	3	3	4	1	1	2	2	1	1	1	1	1	1	3	3	2	1	3	3
	L5	1	2	1	1	2	2	2	1	1	1	1	1	2	2	2	2	3	3	4	4	3	3	4	4	1	1	2	2	1	1	1	2	2	2	3	2	2	2	3	2
	L3	0	1	2	2	1	2	1	1	1	1	1	0	1	1	1	0	3	3	4	3	4	3	4	3	0	0	2	2	1	1	1	1	2	2	2	2	1	0	2	1
	L4	2	2	2	2	2	2	2	2	2	2	2	2	2	2	2	2	4	4	4	4	4	4	4	4	2	2	2	3	2	1	2	2	2	1	2	2	2	1	2	2
	L5	0	0	1	0	2	1	1	1	0	0	0	0	1	1	1	0	3	2	3	2	3	2	3	2	1	1	2	2	1	1	2	2	1	1	2	2	1	1	2	2
	L5	2	2	2	2	2	2	2	2	0	2	1	2	1	1	1	2	3	3	4	4	4	4	4	4	0	0	2	2	1	1	2	2	1	1	2	2	1	1	2	2
	L4	1	0	1	0	1	2	2	1	0	0	0	0	1	1	2	0	3	3	4	4	4	3	4	4	0	0	2	2	1	1	1	1	1	1	3	3	2	2	2	2
	L4	2	1	2	2	2	1	2	2	1	1	2	2	2	1	2	2	3	3	4	4	3	3	4	4	0	0	2	2	1	1	2	2	1	1	3	3	2	2	3	3
	L5	2	1	2	1	2	1	2	2	1	1	2	1	1	1	1	1	3	3	4	4	3	3	3	3	1	1	2	2	1	1	1	1	1	1	3	2	0	0	3	3
	L3	1	2	1	2	2	2	2	2	1	2	1	2	2	2	2	2	4	4	4	4	4	4	4	4	2	2	2	2	2	2	3	3	1	1	3	3	1	1	3	3
	L4	0	1	1	1	1	2	2	2	0	0	0	0	1	1	1	2	4	4	4	4	4	4	4	4	1	1	2	2	0	0	2	2	1	2	2	2	0	2	2	2
	L3	2	2	2	2	2	2	2	2	2	2	2	2	2	2	2	2	3	3	4	4	3	3	4	4	1	1	2	3	1	1	3	3	1	2	3	3	1	2	3	3
	L4	1	1	2	1	2	1	2	1	1	1	1	0	2	1	1	0	3	2	4	4	2	2	3	3	0	0	2	2	0	0	1	1	1	1	2	2	1	0	2	1
	L4	1	1	1	1	2	1	2	2	1	1	0	0	2	1	2	1	3	3	4	4	3	3	4	4	0	0	2	2	0	0	2	2	1	1	3	2	2	2	3	3
	L5	2	2	2	2	2	2	2	2	1	1	1	1	2	2	2	2	3	3	4	4	3	3	4	4	1	1	3	2	1	1	2	2	2	1	3	2	2	1	3	3
	L4	1	1	2	2	2	2	2	2	2	2	2	2	2	2	2	2	4	4	4	4	4	3	4	4	0	1	2	2	1	1	2	2	1	1	3	2	1	1	2	3
	L5	1	1	1	1	2	1	1	1	1	0	0	1	2	1	1	1	4	3	4	4	4	3	4	4	0	0	3	3	0	0	2	2	0	0	3	3	1	2	3	3
	L4	2	2	2	2	2	2	2	2	2	2	2	2	2	2	2	2	4	4	4	4	4	4	4	4	1	1	3	3	1	1	2	2	1	1	3	3	1	1	3	2
	L5	2	2	2	1	2	2	2	2	1	1	1	0	2	2	1	0	3	3	4	4	4	4	4	4	0	0	3	2	0	0	2	2	1	1	2	2	1	2	2	2
	L4	2	2	2	2	2	2	2	2	1	0	2	1	2	2	2	2	3	3	3	3	3	2	3	3	0	0	2	2	1	1	1	1	2	2	3	3	2	2	3	3
	L5	2	1	2	1	2	1	2	2	1	0	1	0	2	1	2	0	3	3	4	4	2	1	3	3	0	0	2	2	1	1	2	2	2	2	3	3	1	2	3	3
	L3	1	2	2	2	2	2	2	2	1	2	2	2	2	2	2	2	4	4	4	4	4	4	4	4	2	2	2	2	2	2	3	3	0	0	3	2	0	1	2	2
	L4	2	1	2	1	2	1	2	2	2	1	2	1	2	2	2	2	4	3	4	4	4	4	4	4	1	1	2	2	1	1	2	2	0	1	2	3	2	2	3	3
	L4	1	2	2	2	2	2	2	2	0	1	1	1	2	2	2	2	3	3	4	4	3	3	4	4	0	0	2	2	0	0	2	2	1	1	3	2	1	0	2	1
	L5	1	1	2	2	2	2	2	2	1	1	1	1	2	2	2	2	3	3	4	4	3	3	4	4	2	1	2	2	1	1	2	2	2	2	3	3	1	1	3	3
	L4	2	2	2	1	2	2	2	2	2	1	2	0	2	2	2	1	3	3	3	3	3	3	4	4	1	1	3	2	1	1	2	2	0	1	1	2	1	1	2	3
	L4	2	1	2	2	2	2	2	2	1	1	1	1	2	2	2	2	3	3	4	4	4	4	4	4	1	1	3	3	1	1	3	3	2	1	3	3	1	1	3	3
	L5	1	2	1	2	2	2	2	2	0	1	1	0	2	2	2	1	3	3	4	4	3	3	4	4	0	0	3	2	0	0	2	2	1	2	3	3	1	1	3	3
	L3	1	1	0	0	2	1	2	1	0	0	0	0	1	1	0	0	4	4	4	4	3	3	4	4	0	0	2	2	0	0	2	2	1	1	2	3	1	1	2	2
	L4	1	0	1	0	1	2	2	1	0	0	0	0	1	0	0	0	3	3	4	4	3	2	4	3	0	0	2	2	1	1	2	2	1	1	3	3	1	1	2	3
	L4	1	2	2	2	1	2	2	2	1	1	1	2	2	2	2	2	3	3	4	4	3	3	4	4	0	0	2	3	0	0	2	2	2	2	3	3	2	1	3	3
	L5	1	1	1	2	1	1	2	2	1	1	1	2	2	2	2	2	3	3	4	4	3	3	4	4	1	1	2	2	1	1	2	2	1	1	3	3	2	2	3	3
	L4	1	2	1	2	2	2	2	2	1	2	1	2	2	2	2	2	4	4	4	4	4	4	4	4	1	2	3	3	2	2	2	2	1	1	3	3	2	2	3	3
	L5	1	2	2	1	2	1	2	1	2	1	1	1	2	1	2	0	3	3	4	4	3	3	3	3	0	0	2	2	1	1	2	2	1	1	2	2	1	1	2	2
	L4	2	2	2	2	2	2	2	2	1	1	1	1	2	2	2	2	3	3	4	4	3	3	4	4	1	1	3	3	1	1	2	2	1	1	3	3	2	1	3	3
	L5	2	2	1	1	2	2	2	2	1	1	0	0	2	2	2	1	3	3	3	4	3	3	4	4	0	0	2	2	0	0	2	2	1	1	3	2	0	0	2	2
	L4	1	1	1	2	2	2	2	2	0	1	1	1	2	2	2	2	3	3	4	4	3	3	4	4	0	0	3	3	1	1	2	2	1	1	3	3	2	2	3	3
	L5	1	1	2	1	1	2	2	2	0	0	1	1	1	1	2	2	4	4	4	4	3	4	4	4	0	0	2	3	0	0	2	2	1	1	3	3	1	1	2	3
	L4	1	1	1	2	2	2	2	2	0	0	0	1	2	2	2	2	3	3	4	4	3	3	4	4	0	0	3	3	0	0	2	2	1	1	3	3	1	1	3	3
	L5	1	1	2	2	1	2	2	2	0	0	1	1	1	1	2	2	3	3	4	4	3	3	4	4	0	0	3	2	0	0	2	2	1	1	3	3	0	0	3	3
	L4	2	2	2	2	2	2	2	2	2	2	2	2	2	2	2	2	4	4	4	4	4	4	4	4	0	1	2	2	1	2	2	2	2	2	3	2	1	1	2	2
	L5	1	1	1	1	2	1	2	1	1	1	0	0	2	1	2	0	3	3	4	3	3	3	4	4	0	0	3	2	0	0	1	1	1	1	3	3	1	0	3	3
	L4	1	1	1	1	2	2	2	1	1	0	0	0	1	1	1	0	3	3	4	4	3	3	4	4	0	0	2	2	1	1	2	2	1	1	3	2	1	1	2	2
	L5	1	1	2	2	1	1	2	2	1	1	1	1	1	1	2	2	3	3	4	4	3	3	3	3	0	0	2	2	1	1	2	2	2	2	3	3	1	1	3	3
	L4	1	2	2	2	2	2	2	2	2	2	2	2	2	2	2	2	4	3	4	4	4	3	4	4	1	1	2	2	1	1	2	2	1	2	3	3	2	2	3	3
	L5	1	0	1	2	1	1	2	2	1	1	2	2	1	2	2	2	2	2	4	4	3	2	3	3	0	0	1	2	0	0	2	2	2	2	2	2	2	2	3	3
	L4	2	2	2	2	2	2	2	2	2	2	2	2	2	2	2	2	3	3	4	4	3	3	4	4	1	1	2	2	2	2	3	3	1	2	3	3	2	2	3	3
	L5	1	2	2	1	2	2	2	2	0	1	1	1	2	2	1	1	3	3	4	4	2	2	3	3	1	1	2	2	1	1	2	3	1	2	3	3	1	2	3	3
	L1	0	1	0	0	2	2	2	2	0	0	0	0	2	1	2	1	2	1	3	2	2	1	4	2	1	1	2	2	1	1	2	2	2	0	1	1	2	2	2	2
	L4	1	2	2	2	2	2	2	2	1	1	0	0	2	2	1	1	4	4	4	4	2	2	3	3	0	0	2	2	1	1	2	2	2	2	2	2	1	0	3	2
	L3	1	2	1	2	1	2	2	2	0	1	0	1	0	1	1	1	4	4	4	4	3	3	4	4	0	0	2	2	1	1	1	1	1	1	3	3	1	1	3	2
	L4	0	0	0	0	2	2	2	1	0	0	0	0	1	1	1	1	3	3	4	4	3	3	4	4	0	0	3	3	1	1	2	2	1	1	3	3	2	2	3	3
	L4	0	1	1	2	1	2	1	2	1	0	1	0	1	2	2	2	2	2	3	3	3	1	3	2	1	1	3	3	1	1	2	2	1	1	3	3	2	2	3	3
	L5	1	2	1	2	2	2	2	2	2	2	2	1	2	2	2	2	2	2	2	2	2	1	2	1	1	1	3	3	1	1	2	2	1	1	3	3	1	2	1	3
	L4	1	2	2	2	2	2	2	2	0	1	1	1	1	1	1	2	3	3	4	4	3	3	4	4	0	0	2	3	1	1	2	2	0	0	3	3	0	0	3	3
	L5	2	1	1	1	2	2	2	1	1	1	0	0	2	1	2	2	3	3	4	4	3	3	4	4	0	0	2	2	1	1	3	3	0	0	2	2	1	1	2	2
	L4	2	2	2	2	2	2	2	2	2	2	2	2	2	2	2	2	4	3	4	4	3	3	4	3	0	0	2	2	1	1	2	2	0	1	3	3	1	1	2	3
	L5	2	1	1	2	2	2	2	2	1	0	0	0	2	2	2	0	2	2	4	3	2	2	3	2	1	1	1	2	1	1	2	2	2	2	3	3	2	2	3	3
	L4	1	1	1	1	2	2	1	2	1	0	1	0	1	1	1	1	3	3	4	4	3	3	4	4	0	0	3	3	1	1	2	2	1	1	2	2	0	0	1	1
	L5	1	1	0	0	2	1	2	2	1	1	1	1	1	1	2	2	1	1	3	3	1	1	3	2	1	1	3	2	1	1	2	2	1	1	3	3	1	1	3	3
	L1	0	0	0	0	1	1	2	1	0	0	0	0	0	1	0	0	4	4	4	4	4	4	4	4	0	0	1	2	1	1	1	2	1	1	3	3	2	1	2	3
	L4	1	2	2	2	2	2	2	2	0	1	0	1	1	1	1	1	3	3	4	4	3	3	4	4	1	1	3	3	1	1	2	2	1	1	3	3	1	1	3	3
	L5	1	1	1	1	2	2	2	1	0	0	0	0	1	1	1	1	3	3	4	4	3	3	4	4	0	0	2	2	0	0	2	2	1	1	3	2	1	1	3	3
	L4	1	1	0	2	1	2	1	2	0	1	0	1	1	2	0	2	4	4	4	4	4	4	4	4	1	1	2	3	1	1	2	2	2	2	3	3	2	2	3	3
	L5	1	1	2	1	2	2	2	2	0	0	1	0	2	2	2	2	4	3	4	4	3	3	4	4	0	0	2	2	1	1	2	2	2	2	3	3	2	2	3	3
	L3	1	2	2	2	2	2	2	2	1	2	2	2	2	2	2	2	2	3	3	3	3	3	3	4	1	1	2	2	1	1	2	2	2	1	3	3	2	1	3	2
	L4	2	2	2	2	2	2	2	2	2	2	2	2	2	2	2	2	2	2	2	3	2	3	3	4	1	1	2	2	1	1	1	1	1	1	2	2	2	2	2	2
	L5	2	2	2	2	2	2	2	2	2	1	2	1	2	1	2	2	3	3	4	4	3	3	4	4	1	1	2	2	1	1	1	1	1	1	2	2	0	1	1	2
	S1	0	1	1	1	1	1	2	2	0	1	1	1	1	2	2	2	3	3	4	4	3	3	4	4	0	0	2	2	0	0	2	1	1	2	3	3	1	2	3	3
	L4	0	1	0	0	1	1	1	0	1	1	1	1	2	2	2	1	3	2	3	3	3	4	3	4	1	1	2	2	1	1	2	2	0	0	1	2	0	0	0	2
	L2	2	1	2	1	2	1	1	2	2	2	2	2	2	2	2	2	3	3	3	4	3	3	4	4	2	2	2	2	2	2	2	2	1	1	3	3	1	1	2	2
	L3	1	1	1	1	1	2	1	2	2	2	2	1	2	2	2	2	2	2	3	3	2	2	3	3	1	1	2	2	1	1	2	2	1	1	2	2	1	1	2	2
